# Supplementary material for: Identification of ER Proteins Involved in the Functional Organisation of the Early Secretory Pathway in Drosophila Cells by a Targeted RNAi Screen
Source: PLoS One. 2011 Feb 23;6(2):e17173. doi: 10.1371/journal.pone.0017173 (PMC3044168; doi:10.1371/journal.pone.0017173)
Supplement: Table S1 — Summary of the primary RNAi screen results. (XLS) [file pone.0017173.s001.xls]

## Sheet: Sheet1
Supplementary Table S1: Primary screen results for SS/C-ter ER retention signal-containing proteins
Gene ID	Gene symbol	C-ter motif	RNAi probe primary screen	Golgi phenotype in primary screen	RNAi probe confirmation screen	Scored as hit in confirmation screen^^
CG13159	CG13159	KKXX	BKN31479	Hit	BKN31479	Yes
CG13217	CG13217	KKXX	BKN25159	Hit	BKN25159	Yes
CG14020	CG14020	KKXX	BKN24758	Hit	BKN24758	Yes
CG31460	CG31460	KKXX	BKN21862	Hit	BKN21862	Yes
CG4084	l(2)not	KKXX	BKN28315	Hit	BKN28315	Yes
CG7582	CG7582	KKXX	BKN21547	Hit	BKN21547	Yes
CG7870	CG7870	KKXX	BKN21913	Hit	BKN21913	Yes
CG8539	CG8539	FF	BKN25837	Hit	BKN25837	Yes
CG10075	CG10075	KXKX	BKN28808	Hit	BKN28808	Yes
CG11910	CG11910	KXKX	BKN23751	Hit	BKN23751	Yes
CG18410	CG18410	KKXXX	BKN30935	Hit	BKN30935	Yes
CG34127	CG34127	KKXXX	BKN26100	Hit	BKN26100	Yes
CG5154	Idgf5	KXKX	BKN26440	Hit	BKN26440	Yes
CG5183	KdelR	KVLKGKKLQLPA	BKN27811	Hit	BKN27811	Yes
CG9008	BG:DS00797.2	KTKRNR	BKN30184	Hit	BKN30184	Yes
CG31507	TotZ	KXKX	BKN32241	Not determined	BKN32241	Yes
CG33302	Cpr31A	KKXX	BKN31095	Not determined	BKN31095	Yes
CG9376	CG9376	KKXX	BKN24008	Not determined	BKN24008	Yes
CG31650	CG31650	SDEL	BKN28327	Not determined	BKN28327	Yes
CG12991	CG12991	KHTKL	BKN33226	Not determined	BKN33226	Yes
CG33104	eca	FFEAKKXX	BKN29376	Not determined	BKN29376	Yes
CG9035	Tapdelta	KGKVQS	BKN21557	Not determined	BKN21557	Yes
CG10664	CG10664	KXKX	BKN27510	Unclear	BKN27510	Yes
CG13284	CG13284	KXKXX	BKN30625	Unclear	BKN30625	Yes
CG17976	sut3	KXKXX	BKN23615	Unclear	BKN23615	Yes
CG18508	CG18508	KKXX	BKN32565	Unclear	BKN32565	Yes
CG30036	CG30036	KKXXX	BKN27209	Unclear	BKN27209	Yes
CG31644	CG31644	KKXX	BKN33066	Unclear	BKN33066	Yes
CG3971	baldspot	KXKXX	BKN29085	Unclear	BKN29085	Yes
CG5196	CG5196	KKXX	BKN22496	Unclear	BKN22496	Yes
CG6016	CG6016	KXKXX	BKN21132	Unclear	BKN21132	Yes
CG9022	Ost48	KKXX	BKN28075	Unclear	BKN28075	Yes
CG9245	Pis	KKXX	BKN29207	Unclear	BKN29207	Yes
CG9430	CG9430	KKXX	BKN25325	Unclear	BKN25325	Yes
CG10029	CG10029	RDEL	BKN24599	Unclear	BKN24599	Yes
CG10337	CG10337	REDL	BKN31002	Unclear	BKN31002	Yes
CG12366	O-fut1	HEEL	BKN20153	Unclear	BKN20153	Yes
CG31152	rumi	KDEL	BKN20859	Unclear	BKN20859	Yes
CG13049	CG13049	PYFF	BKN33103	Unclear	BKN33103	Yes
CG10165	CG10165	KKKAEQAQ	BKN25631	Unclear	BKN25631	Yes
CG13081	CG13081	KMLKSSKA	BKN30150	Unclear	BKN30150	Yes
CG13500	CG13500	KXKX	BKN25779	Unclear	BKN25779	Yes
CG16817	CG16817	KKXXX	BKN31193	Unclear	BKN31193	Yes
CG17198	CG17198	KSKRAV	BKN25461	Unclear	BKN25461	Yes
CG32077	nol	KKRSRRN	BKN32909	Unclear	BKN32909	Yes
CG3987	CG3987	KRNRKHN	BKN26242	Unclear	BKN26242	Yes
CG4594	CG4594	KXKX	BKN25326	Unclear	BKN25326	Yes
CG4769	CG4769	KSRKIVFVPKEK	BKN28213	Unclear	BKN28213	Yes
CG8808	Pdk	KKKKTSAVSQ	BKN27950	Unclear	BKN27950	Yes
CG6050	EfTuM	KKAREKKVAAKK	BKN27305	Unclear	BKN27305	Yes
CG11007	CG11007	KKXX	BKN21587	Normal	Not tested	Not relevant
CG11162	CG11162	KKXX	BKN25035	Normal	Not tested	Not relevant
CG11790	CG11790	KXKXX	BKN31940	Normal	Not tested	Not relevant
CG1265	CG1265	KXKXX	BKN29065	Normal	Not tested	Not relevant
CG13211	CG13211	KKXX	BKN32735	Normal	Not tested	Not relevant
CG14249	beat-VII	KKXX	BKN31348	Normal	Not tested	Not relevant
CG14457	CG14457	KXKXX	BKN32283	Normal	Not tested	Not relevant
CG14855	CG14855	KXKXX	BKN31236	Normal	Not tested	Not relevant
CG17708	fu12	KKXX	BKN23724	Normal	Not tested	Not relevant
CG1780	Idgf4	KKXX	BKN32601	Normal	Not tested	Not relevant
CG17821	CG17821	KXKXX	BKN25782	Normal	Not tested	Not relevant
CG31662	Gr22a	KXKXX	BKN26736	Normal	Not tested	Not relevant
CG32072	CG32072	KKXX	BKN32597	Normal	Not tested	Not relevant
CG3774	CG3774	KKXX	BKN23088	Normal	BKN23088	Normal
CG4386	CG4386	KKXX	BKN27228	Normal	Not tested	Not relevant
CG6485	CG6485	KKXX	BKN25841	Normal	Not tested	Not relevant
CG7584	Obp99c	KKXX	BKN31785	Normal	Not tested	Not relevant
CG8444	CG8444	KKXX	BKN27676	Normal	Not tested	Not relevant
CG8729-PA	rnh1	KXKXX	BKN29098	Normal	Not tested	Not relevant
CG9655	nes	KKXX	BKN21145	Normal	Not tested	Not relevant
CG10005	CG10005	RDEL	BKN29696	Normal	Not tested	Not relevant
CG1837	CG1837	HDEL	BKN21286	Normal	Not tested	Not relevant
CG30498	boca	KDEL	BKN29195	Normal	Not tested	Not relevant
CG9429	Crc	HDEL	BKN21487	Normal	Not tested	Not relevant
CG9911	CG9911	KDEL	BKN22829	Normal	Not tested	Not relevant
CG5765	CG5765	FF	BKN25081	Normal	Not tested	Not relevant
CG10131	CG10131	KKXXX	BKN26909	Normal	BKN26909	Normal
CG10219	CG10219	KDAEKA	BKN28252	Normal	Not tested	Not relevant
CG11670	CG11670	KXKX	BKN27149	Normal	Not tested	Not relevant
CG11753	CG11753	KSDV	BKN29044	Normal	Not tested	Not relevant
CG11785	bai	KKXXX	BKN28684	Normal	Not tested	Not relevant
CG12905	Obp46a	KXKX	BKN31919	Normal	Not tested	Not relevant
CG13374	pcl	KXKX	BKN25854	Normal	Not tested	Not relevant
CG14110	CG14110	KVQKY	BKN24755	Normal	Not tested	Not relevant
CG14405	CheB38c	KXKX	BKN31798	Normal	Not tested	Not relevant
CG14419	CG14419	KXKX	BKN31327	Normal	Not tested	Not relevant
CG2975	CG2975	KXKX	BKN31983	Normal	Not tested	Not relevant
CG3082	l(2)k09913	KRAKL	BKN31771	Normal	Not tested	Not relevant
CG31059	Gr98b	KKXXX	BKN26674	Normal	Not tested	Not relevant
CG31949	CG31949	KKTHKK	BKN26439	Normal	Not tested	Not relevant
CG32000	CG32000	KKXXX	BKN27621	Normal	Not tested	Not relevant
CG32112	CG32112	KRYDKNIQ	BKN20038	Normal	Not tested	Not relevant
CG33524	CG33524	KKXXX	BKN31948	Normal	Not tested	Not relevant
CG3801	Acp76A	KKYAADLKS	BKN25959	Normal	Not tested	Not relevant
CG5008	GNBP3	KIDYVKVYSL	BKN25170	Normal	Not tested	Not relevant
CG5559	CG5559	KSSKN	BKN26350	Normal	Not tested	Not relevant
CG7007	VhaPPA1-1	KSKMGDKE	BKN28859	Normal	Not tested	Not relevant
CG7655	CG7655	KKLELKAK	BKN28245	Normal	Not tested	Not relevant
CG13491	Gr58c	KKXX	BKN24005	Hit	BKN24005	Normal
CG16904	CG16904	KXKXX	BKN32025	Hit	BKN32025	Normal
CG31785	CG31785	KKXX	BKN26691	Hit	BKN26691	Normal
CG4239	CG4239	KKXX	BKN21804	Hit	BKN21804	Normal
CG6660	CG6660	KXKXX	BKN26710	Hit	BKN26710	Normal
CG11577	CG11577	KEEL	BKN28233	Hit	BKN28233	Normal
CG12906	Gr47a	KXKX	BKN27086	Hit	BKN27086	Normal
CG15505	Obp99d	KEVER	BKN32847	Hit	BKN32847	Normal
CG15550	CG15550	KXKX	BKN23450	Hit	BKN23450	Normal
CG30042	CG30042	KXKX	BKN31326	Hit	BKN31326	Normal
CG5609*	TotB*	FPANTERNH	BKN31979	Hit	BKN31979	Normal
CG5715	CG5715	KXKX	BKN24581	Hit	BKN24581	Normal
CG15101	Jheh1	KXKXX	BKN32665	Not determined	BKN32665	Normal
CG32829	CG32829	KKKGGKH	BKN24906	Not determined	BKN24906	Normal
CG3321	CG3321	SKPTPKH	BKN24190	Not determined	BKN24190	Normal
CG8586	CG8586	KXKX	BKN25683	Not deternined	BKN25683	Normal
CG8983	ERp60	KKXXX	BKN20405	Not determined	BKN20405	Normal
CG9148	scf	HDEF	BKN21654	Not determined	BKN21654	Normal
CG9254	CG9254	KKXXX	BKN23531	Not determined	BKN23531	Normal
CG9686	CG9686	KLRK	BKN26412	Not determined	BKN26412	Normal
CG12251	AQP	KXKXX	BKN22833	Unclear	BKN22833	Normal
CG14969	CG14969	KXKXX	BKN20788	Unclear	BKN20788	Normal
CG31704	CG31704	KXKXX	BKN32758	Unclear	BKN32758	Normal
CG3625	CG3625	KXKXX	BKN22464	Unclear	BKN22464	Normal
CG5474	SsRbeta	KXKXX	BKN28572	Unclear	BKN28572	Normal
CG6912	CG6912	KKXX	BKN32493	Unclear	BKN32493	Normal
CG8397	CG8397	KXKXX	BKN21482	Unclear	BKN21482	Normal
CG8729-PB	rnh1	KXKXX	BKN29098	Unclear	BKN29098	Normal
CG9000	CG9000	KKXX	BKN21861	Unclear	BKN21861	Normal
CG12918	CG12918	KEEL	BKN29371	Unclear	BKN29371	Normal
CG5809	CaBP1	KDEL	BKN20125	Unclear	BKN20125	Normal
CG9453	Spn4	HDEL	BKN27708	Unclear	BKN27708	Normal
CG13222	CG13222	KKSPKK	BKN27037	Unclear	BKN27037	Normal
CG13278	CG13278	KKKEKQPKY	BKN32238	Unclear	BKN32238	Normal
CG13569*	CG13569*	CENTGEIFPLE	BKN31959	Unclear	BKN31959	Normal
CG14613	CG14613	KADKAEKDERE	BKN22495	Unclear	BKN22495	Normal
CG15553	CG15553	KTLK	BKN29617	Unclear	BKN29617	Normal
CG16705	CG16705	KQKLEP	BKN32002	Unclear	BKN32002	Normal
CG3153	CG3153	KXKX	BKN24934	Unclear	BKN24934	Normal
CG5802	CG5802	KKXXX	BKN22512	Unclear	BKN22512	Normal
CG6357	CG6357	KKXXX	BKN32435	Unclear	BKN32435	Normal
CG14254	TwdlC	KKXX	BKN30000	Hit	BKN30000	marginal effect
CG11630*	CG11630*	RNYLIEMYCFCP	BKN29581	Hit	BKN29581	marginal effect
CG16704	CG16704	KXKX	BKN32502	Hit	BKN32502	marginal effect
CG18525	Spn5	KTIKQ	BKN29890	Hit	BKN29890	marginal effect
CG6611	ect	KKAKKELKH	BKN31708	Hit	BKN31708	marginal effect
CG33454	CG33454	PEDL	BKN32344	Not deternined	BKN32344	marginal effect
CG7225	wbl	KEEL	BKN22085	Not deternined	BKN22085	marginal effect
CG9847	Fkbp13	HDEL	BKN28467	Unclear	BKN28467	marginal effect
CG31744	Gr36b	FF	BKN24899	Unclear	BKN24899	marginal effect
CG10079*	Egfr*	LHRNRNTETRV	BKN20147	Unclear	BKN20147	marginal effect
CG3036	CG3036	KNEK	BKN32317	Unclear	BKN32317	marginal effect
CG5500	CG5500	KQGKPKKSSPPP	BKN32297	Unclear	BKN32297	marginal effect
CG6409	CG6409	KXKX	BKN31644	Unclear	BKN31644	marginal effect
CG6641	Pbprp5	KKHGLL	BKN32672	Unclear	BKN32672	marginal effect
CG4592**	CG4592**	KKXX	BKN26188	Unclear	BKN26188	Unclear
CG6988**	Pdi**	KDEL	BKN27545	Unclear	BKN27545	Unclear
CG12626**	CG12626**	KXKXX	BKN32092	Unclear	BKN32092	Unclear
Color coding for primary screen results
Red: Scored as hits in both 384-well plates or only in one, while no data were availiable in the 2nd plate
Blue: Normal Golgi organisation
Black: Not determined phenotype due to very few or no cells in both 384-well plates
Green: Unclear result due to discrepancy in the phenotype between the two 384-well plates
^^For final description of tER-Golgi phenotype see Table 1 and Suppl Table S2
* indicate selected proteins with C-terminal sequences that do not fit the selection criteria but were selected due to incomplete/wrong sequences available
** indicate selected proteins that exhibited a complex/unclear phenotype even in the secondary screen and were not further characterised
