# Supplementary material for: Identification of ER Proteins Involved in the Functional Organisation of the Early Secretory Pathway in Drosophila Cells by a Targeted RNAi Screen
Source: PLoS One. 2011 Feb 23;6(2):e17173. doi: 10.1371/journal.pone.0017173 (PMC3044168; doi:10.1371/journal.pone.0017173)
Supplement: Table S2 — Candidate classification after the confirmation screen based on the tER-Golgi phenotype. (XLS) [file pone.0017173.s002.xls]

## Sheet: Sheet1
Supplementary Table S2: Positive hit classification from confirmation screen based on the tER-Golgi phenotype
Gene ID	Gene symbol	Function/C-ter signal	RNAi probe	tER-Golgi phenotype	Additional phenotypes/remarks
CG5196	CG5196	KKXX	BKN22496	MG +++
CG33302	Cpr31A	KKXX	BKN31095		­ GFP haze?
CG31650	CG31650	SDEL	BKN28327
CG10664	CG10664	KXKX	BKN27510		­ PDI
CG30036	CG30036	KKXXX	BKN27209		­ GFP haze+PDI
CG31507	TotZ	KXKX	BKN32241
CG8808	Pdk	KKKKTSAVSQ	BKN27950
CG13159	CG13159	KKXX	BKN31479	MG ++	tER-Golgi aggregation ?
CG13284	CG13284	KXKXX	BKN30625		­ GFP haze
CG31460	CG31460	KKXX	BKN21862
CG4084	l(2)not	KKXX	BKN28315		­ small cells
CG7582	CG7582	KKXX	BKN21547
CG7870	wol	KKXX	BKN21913		­ small cells
CG9022	Ost48	KKXX	BKN28075
CG9245	Pis	KKXX	BKN29207
CG9376	CG9376	KKXX	BKN24008
CG9430	CG9430	KKXX	BKN25325
CG31152	rumi	KDEL	BKN20859
CG10337	CG10337	REDL	BKN31002		Cells stretched and flat
CG13049	CG13049	PYFF	BKN33103		tER-Golgi aggregation
CG8539	CG8539	FF	BKN25837
CG10075	CG10075	KXKX	BKN28808
CG11910	CG11910	KXKX	BKN23751
CG13500	CG13500	KXKX	BKN25779
CG16817	CG16817	KKXXX	BKN31193
CG18410	CG18410	KKXXX	BKN30935		­ GFP haze?
CG31644	CG31644	KKKK	BKN33066		Fringe also in circular structures
CG4594	CG4594	KXKX	BKN25326
CG5154	Idgf5	KXKX	BKN26440
CG10165	CG10165	KKKAEQAQ	BKN25631
CG12991	CG12991	KHTKL	BKN33226
CG32077	nol	KKRSRRN	BKN32909
CG4769	CG4769	KSRKIVFVPKEK	BKN28213
CG9008	BG:DS00797.2	KTKRNR	BKN30184		­ GFP haze+PDI
CG9035	Tapdelta	KGKVQS	BKN21557		CD ?, ­ PDI
CG10029	CG10029	RDEL	BKN24599	MG +
CG12366	O-fut1	HEEL	BKN20153
CG18508	CG18508	KKXX	BKN32565		Few cells; tER-Golgi aggregation
CG34127	CG34127	KKXXX	BKN26100
CG3971	baldspot	KXKXX	BKN29085
CG13081	CG13081	KMLKSSKA	BKN30150	Relatively low Fringe-GFP signal;	­ PDI
CG17198	CG17198	KSKRAV	BKN25461	Several cells with fragmented Golgi
CG3987	CG3987	KRNRKHN	BKN26242		­ PDI
CG6050	EfTuM	KKAREKKVAAKK	BKN27305		­ small cells; ­ PDI
CG17976	sut3	KXKXX	BKN23615	tER-Golgi aggregation; ­ PDI
CG14020	CG14020	KKXX	BKN24758	­ cells with MS
CG6016	bbc	KXKXX	BKN21132
CG33104	eca	FFEAKKXX	BKN29376	Golgi spots smaller size; ­ haze
CG13217	CG13217	KKXX	BKN25159	Fringe in the ER or PM; PDI hugely increased; dSec16 in haze/ER and in cortical patches
CG5183	KdelR	KVLKGKKLQLPA	BKN27811	­ haze and some Fringe-GFP leak to PM; MG+
The different phenotypic groups are separated with thick black lines
MG phenotype:	Strong (+++)	Increased number of tER-Golgi spots in >75% the cells (even in small/normal-sized cells); Spots smaller in size; Many big-sized cells
	Moderate (++)	Increased number of tER-Golgi spots in >50% the cells (mostly in big cells); Spots smaller in size; Several big-sized cells unless otherwise stated
	Weak (+)	Increased number of tER-Golgi spots in >25% the cells (Almost exclucively in big cells); Spots smaller in size; Slight increase in big-sized cells compared to mock-treated cells
MG: More Fringe-GFP spots; haze: Increased out of focus Fringe-GFP signal ; CD: Cytokinesis defect
Hits highlighted in PURPLE and BLUE were further characterised for their role in cell proliferation, cell cycle progression, anterograde protein transport, cell size, lipid droplet formation and TOR activation (Table1)
Hits highlighted in PURPLE were tested for localisation and overexpression effect (Table2)
Highlighted in GREEN is a gene whose depletion gave in the primary screen a strong phenotype, which was not confirmed with 2 independent dsRNA
