# Supplementary material for: Identification of ER Proteins Involved in the Functional Organisation of the Early Secretory Pathway in Drosophila Cells by a Targeted RNAi Screen
Source: PLoS One. 2011 Feb 23;6(2):e17173. doi: 10.1371/journal.pone.0017173 (PMC3044168; doi:10.1371/journal.pone.0017173)
Supplement: Table S3 — dsRNA design for further characterisation of 16 candidates. (XLS) [file pone.0017173.s003.xls]

## Sheet: Sheet1
Supplementary Table S3: Primers and size of the dsRNA probes used for validation and characterisation of selected hits
Gene targeted	dsRNA size	Forward primer	Reverse primer
CG5196	245	T7-AAACAACCAGACGGGCATAG	T7-ACTGATCACAACCCTCCACC
CG9008	534	T7-TATCATCGAGGGCAATGTGA	T7-TCGCGTATTTTTGCTGAGTG
CG13284	537	T7-TCACGTTTTCCTTCGATTCC	T7-AAAATGCCAACGTCTATGCC
eca	344	T7-GCTACTTGACCAGGTGGAGC	T7-ATGAAATTCGCAATTCCTGC
CG30036	463	T7-CGACTATCTGGACCAAGGGA	T7-CTTCAGGGTCAGGTTGTGGT
Ost48	405	T7-CTTTAAGGCCAGCGACATTC	T7-TGCGACTTCTTGTCCTCCTT
rumi	449	T7-AAGGATACACTGGACGCACC	T7-TCCGGCTTAACCTCGTATTG
CG7870	614	T7-GCACGGAGCAGAAAAGGTACG	T7-CACGACCAAAATGGTGTCAG
CG9376	434	T7-AAACAGCGCCAGAAAAAGAA	T7-ATCACGTTGGGAATGGGATA
CG31650	443	T7-GAAATAGACCAGGATGCGGA	T7-CCATTGGAGTCGTGATCCTT
EfTuM	411	T7-GCAAGGATTGGCAGAGAAAC	T7-TGCCGGTGATCATGTTCTTA					TTAATACGACTCACTATAGGGAGAAGTTATATTCCTGCGGGCCT
CG10664	444	T7-TCAGTGTACGATGAGCTGCC	T7-AAAACGGATCATTGAGGCTG					TTAATACGACTCACTATAGGGAGAATTCCCTTGGTGTAGTTGCG
CG16817	407	T7-ACATCCCAAGTCTGTCCCAG	T7-CGCCAAATCATCTTGTTCCT					TTAATACGACTCACTATAGGGAGAGGGCAACAACTCTCTCAAGC
CG13049	591	T7-AGGCTGGTCTCCTTCCTTTC	T7-ACGGATGGGAGTGTATGAGC					TTAATACGACTCACTATAGGGAGACGATTGGGTTTGTAGCCACT
CG14020	617	T7-CAGCCAGTTCAATGAGCAAA	T7-GCTAAGATGATAGCGAGCGG					TTAATACGACTCACTATAGGGAGACAATATGCTCAGCTCGGACA
CG10075 #1	272	T7-TTTAGTCTGTTGTCGCGTGC	T7-GTATTATCCACAACGCCGGT					TTAATACGACTCACTATAGGGAGACCGTACTCCGTCAACAGGAT
CG10075 #2	374	T7-GCATGGGCAACACAACATAC	T7-CAAACATGCAGTTCGGTGAC					TTAATACGACTCACTATAGGGAGACACCATCACAACCACGAAAG
dSMSr S2	803	see Vacaru et al., 2009						TTAATACGACTCACTATAGGGAGAGCGATATATTGTGCACCACG
dSyntaxin5	731	see Kondylis and Rabouille, 2003
cdc25	656	see Kondylis et al., 2007
Scar	746	see Kondylis et al., 2007
Abi	240	see Kondylis et al., 2007
GFP	800	see Vacaru et al., 2009
