# Supplementary material for: Identification of ER Proteins Involved in the Functional Organisation of the Early Secretory Pathway in Drosophila Cells by a Targeted RNAi Screen
Source: PLoS One. 2011 Feb 23;6(2):e17173. doi: 10.1371/journal.pone.0017173 (PMC3044168; doi:10.1371/journal.pone.0017173)
Supplement: Table S4 — Primers for the cloning of 6 candidates. (XLS) [file pone.0017173.s004.xls]

## Sheet: Sheet1
Supplementary Table S4: Primers for the cloning of selected hits
Gene targeted	Tagging	Restriction sites	Forward primer	Reverse primer
CG5196-RA	V5 (C-ter)	EcoRI-NotI	ACGTGAATTCAAAACATGAGTCCTGAAATATCCGG	ACGTGCGGCCGCGCCATGTACTTTTTGGCATGTCCG
CG13284-RA	V5 (C-ter)	EcoRI-NotI	ACGTGAATTCAAAACATGGCGTTCATTTGGCAGCTG	ACGTGCGGCCGCGCAGTAAGCTTCAGTTTCTTTTGC
CG13284-RB	V5 (C-ter)	EcoRI-NotI	ACGTGAATTCAAAACATGCAGCCAGTTCTGGAAGTG	ACGTGCGGCCGCGCAGTAAGCTTCAGTTTCTTTTGC
CG31650	V5 (C-ter)	KpnI-XhoI	ACGTGGTACCAAAACATGCCTAGGAATCTGCCGCTC	ACGTCTCGAGGCGAGCTCGTCGGAGAGATGGTT
CG10664	V5 (C-ter)	EcoRI-NotI	ACGTGAATTCAAAACATGGCCCTGCGACTACTCAAC	ACGTGCGGCCGCGCGTTCTTCCACTTCTTGTTCTCG
CG16817	V5 (C-ter)	EcoRI-NotI	ACGTGAATTCAAAACATGTCGGCAGCAGCAGGCTT	ACGTGCGGCCGCGCGGCAGCTGGCTTCTTCTCCTT
CG13049-RA	V5 (C-ter)	KpnI-XhoI	ACGTGGTACCAAAACATGTTCGCCAAGATTGTGCTC	ACGTCTCGAGGCGAAGAAGTATGGGGCGGGAG
